# Supplementary material for: Nano Catalysis of Biofuels and Biochemicals from Cotinus coggygria Scop. Wood for Bio-Oil Raw Material
Source: Polymers (Basel). 2022 Oct 30;14(21):4610. doi: 10.3390/polym14214610 (PMC9659074; doi:10.3390/polym14214610)
Supplement: Supplementary file 1 [file polymers-14-04610-s001.zip]

Archive with 1 entries (1 files):
- polymers-1946908-supplementary.pdf
